# Supplementary material for: Diagnostic accuracy of combined pulp sensibility tests for detecting post-anesthetic pulpal anesthesia in mandibular molars with symptomatic irreversible pulpitis
Source: Sci Rep. 2026 May 6;16:20912. doi: 10.1038/s41598-026-49432-z (PMC13338375; doi:10.1038/s41598-026-49432-z)
Supplement: Supplementary file 1 — Supplementary Material 1 [file 41598_2026_49432_MOESM1_ESM.xlsx]

## Sheet: Sheet1
Sr.no	AGE	SEX	TOOTH NO 1=1ST MOLAR & 2 =2ND MOLAR	COLD TEST	IANB	LIP Numbness	EPT	COLD TEST	HEAT TEST	BUCCAL INFILTRATION	EPT	COLD TEST	HEAT TEST	PDL INJ	EPT	CT	HT	REPEAT IANB	HEAT TEST	COLD TEST	EPT	PAIN SCORE
1	35	F	1	1	GIVEN	1	0	0	0													0
2	23	M	1	1	GIVEN	1	0	0	0													0
3	32	M	1	1	GIVEN	1	0	0	0													0
4	31	F	1	1	GIVEN	1	0	0	0													0
5	23	F	2	1	GIVEN	1	0	0	0													0
6	42	F	2	1	GIVEN	1	0	0	0													1
7	50	M	2	1	GIVEN	1	0	1	1	GIVEN	0	0	0									0
8	20	F	1	1	GIVEN	1	1	0	0													1
9	45	M	1	1	GIVEN	1	1	1	1	GIVEN	0	1	0									0
10	23	F	2	1	GIVEN	1	0	1	0													0
11	54	F	1	1	GIVEN	1	1	1	1	GIVEN	1	1	1	Given	0	0	0					0
12	25	F	1	1	GIVEN	1	0	0	0													1
13	30	F	1	1	GIVEN	1	1	1	0	GIVEN	0	0	0									0
14	38	M	1	1	GIVEN	1	1	1	0	GIVEN	1	1	0	Given	0	1	0					0
15	27	M	2	1	GIVEN	1	1	1	1	GIVEN	1											0
16	35	M	2	1	GIVEN	1	1	0	0													0
17	18	F	1	1	GIVEN	1	1	1	1	GIVEN	0	0	0									0
18	35	F	1	1	GIVEN	1	1	1	1	GIVEN	0	0	0									0
19	37	M	1	1	GIVEN	1	0	0	0													0
20	62	F	1	1	GIVEN	1	1	0	0													0
21	25	M	2	1	GIVEN	1	0	0	0													0
22	29	M	1	1	GIVEN	1	1	1	1	GIVEN	0	0	0									0
23	45	F	1	1	GIVEN	1	0	0	0													0
24	27	M	1	1	GIVEN	1	0	0	0													0
25	52	M	2	1	GIVEN	1	0	0	0													1
26	23	M	2	1	GIVEN	1	1	0	1	GIVEN	0	0	0									1
27	45	F	1	1	GIVEN	1	0	0	0													0
28	22	M	1	1	GIVEN	1	0	0	0													0
29	33	F	1	1	GIVEN	1	0	0	0													0
30	21	M	1	1	GIVEN	1	0	0	0													0
31	34	M	2	1	GIVEN	1	0	1	1	GIVEN	0	0	0									0
32	32	F	1	1	GIVEN	1	0	1	0													0
33	58	M	1	1	GIVEN	1	0	1	1	GIVEN	0	0	0									0
34	27	F	1	1	GIVEN	1	1	1	1	GIVEN	0	0	1									1
35	48	F	1	1	GIVEN	1	1	1	1	GIVEN	1	1	1	GIVEN	0	0	1					1
36	23	F	1	1	GIVEN	1	0	0	0													1
37	22	M	1	1	GIVEN	1	0	1	0													0
38	40	F	2	1	GIVEN	1	0	0	0													0
39	28	M	2	1	GIVEN	1	0	0	1													1
40	23	M	1	1	GIVEN	1	0	0	1													0
41	30	M	1	1	GIVEN	1	0	0	0													0
42	40	F	1	1	GIVEN	1	0	0	0													0
43	60	M	1	1	GIVEN	1	0	0	1													0
44	36	M	1	1	GIVEN	1	1	0	1	GIVEN	0	0	0									0
45	30	F	1	1	GIVEN	1	0	1	1	GIVEN	0	0	0									0
46	18	M	2	1	GIVEN	1	0	1	1	GIVEN	0	0	0									0
47	50	M	1	1	GIVEN	1	0	0	0													0
48	25	M	1	1	GIVEN	1	0	0	0													0
49	29	M	2	1	GIVEN	1	0	0	0													0
50	33	M	1	1	GIVEN	1	1	1	1	GIVEN	0	0	0									0
51	31	F	1	1	GIVEN	1	0	1	1	GIVEN	0	1	1	GIVEN	0	1	1	GIVEN	0	0	0	1
52	39	M	2	1	GIVEN	1	0	1	1	GIVEN	0	0	0									0
53	33	M	2	1	GIVEN	1	0	1	1	GIVEN	0	0	1									1
54	18	M	2	1	GIVEN	1	0	0	0													0
55	28	M	1	1	GIVEN	1	1	1	1	GIVEN	1	1	1	GIVEN	0	0	0					0
56	42	M	2	1	GIVEN	1	0	1	1	GIVEN	0	0	0									0
57	23	M	1	1	GIVEN	1	0	0	0													0
58	32	F	2	1	GIVEN	1	1	1	1	GIVEN	1	1	1	GIVEN	0	0	0					0
59	23	M	2	1	GIVEN	1	0	0	0													0
60	35	M	1	1	GIVEN	1	1	1	0	GIVEN	0	0	0									0
61	50	F	1	1	GIVEN	1	1	1	1	GIVEN	0	0	0									0
62	45	M	2	1	GIVEN	1	1	1	1	GIVEN	0	0	0									0
63	36	M	2	1	GIVEN	1	1	1	1	GIVEN	1	1	1	GIVEN	0	0	0					0
64	32	F	2	1	GIVEN	1	0	0	0													0
65	16	M	1	1	GIVEN	1	1	1	1	GIVEN	1	1	1	GIVEN	1	1	1	GIVEN	0	0	0	0
66	29	F	2	1	GIVEN	1	0	0	0													0
67	18	M	1	1	GIVEN	1	0	1	1	GIVEN	0	0	0									0
68	32	F	1	1	GIVEN	1	1	1	1	GIVEN	1	1	1	GIVEN	0	1	0					0
69	43	M	2	1	GIVEN	1	1	1	1	GIVEN	0	1	0									1
70	41	M	2	1	GIVEN	1	1	1	1	GIVEN	0	0	0									1
71	34	M	2	1	GIVEN	1	1	1	1	GIVEN	1	1	1	GIVEN	1	1	1	GIVEN	1	0	0	1
72	43	M	2	1	GIVEN	1	0	0	0													1
73	29	M	2	1	GIVEN	1	0	1	1	GIVEN	0	1	1	GIVEN	0	0	0					0
74	23	M	1	1	GIVEN	1	1	1	1	GIVEN	0	0	0									0
75	23	M	1	1	GIVEN	1	1	1	1	GIVEN	1	1	1	GIVEN	1	1	1	GIVEN	1	0	0	1
76	26	F	1	1	GIVEN	1	0	0	0													0
77	30	M	1	1	GIVEN	1	1	1	1	GIVEN	1	1	1	GIVEN	1	1	1	GIVEN	0	0	0	0
78	23	F	1	1	GIVEN	1	0	0	0													0
79	18	M	1	1	GIVEN	1	0	0	0													0
80	26	M	2	1	GIVEN	1	0	1	0													1
81	55	M	2	1	GIVEN	1	0	0	0													1
82	30	M	2	1	GIVEN	1	1	1	0	GIVEN	0	0	0									0
83	18	F	1	1	GIVEN	1	1	1	1	GIVEN	1	1	1	GIVEN	0	0	0					0
